# Supplementary material for: Gut metabolome and microbiota signatures predict response to treatment with exclusive enteral nutrition in a prospective study in children with active Crohn’s disease
Source: Am J Clin Nutr. 2024 Feb 19;119(4):885–95. doi: 10.1016/j.ajcnut.2023.12.027 (PMC11007740; doi:10.1016/j.ajcnut.2023.12.027)
Supplement: Multimedia component 1 [file mmc1.zip]

Archive with 1 entries (1 files):
- mmc1.odt
